# Supplementary material for: Correction: Circular RNA circDtx1 regulates IRF3-mediated antiviral immune responses through suppression of miR-15a-5p-dependent TRIF downregulation in teleost fish
Source: PLoS Pathog. 2025 Apr 7;21(4):e1013058. doi: 10.1371/journal.ppat.1013058 (PMC11975111; doi:10.1371/journal.ppat.1013058)
Supplement: S1 File — Individual-level quantitative data underlying charts and graphs. (ZIP) [file ppat.1013058.s001.zip]

Archive with 2 entries (1 files):
- S1 File/
- S1 File/PLOS Pathogens-circDtx1-Numerical data-DOI 10.1371.journal.ppat.1009438.xlsx
