# Supplementary material for: Correction: Circular RNA circDtx1 regulates IRF3-mediated antiviral immune responses through suppression of miR-15a-5p-dependent TRIF downregulation in teleost fish
Source: PLoS Pathog. 2025 Apr 7;21(4):e1013058. doi: 10.1371/journal.ppat.1013058 (PMC11975111; doi:10.1371/journal.ppat.1013058)
Supplement: S1 File — Individual-level quantitative data underlying charts and graphs. (ZIP) [file ppat.1013058.s001.zip › S1 File/PLOS Pathogens-circDtx1-Numerical data-DOI 10.1371.journal.ppat.1009438.xlsx]

## Sheet: Figure 1A
Figure 1A
	Left of Figure 1A		Fold change
		SCRV	Dtx1			circDtx1
	n=biological replicates	Time(h)	n1	n2	n3	n1	n2	n3
		0	1	0.952886	1.0529	1	0.94798	1.02796
		6	1.13732	0.72664	1.09204	2.05468	2.62856	2.57576
		12	0.659931	1.03113	1.12694	4.15493	4.51462	4.83845
		24	0.724127	1.09412	1.06976	5.27371	5.52614	5.96214
		36	0.79053	0.624571	1.0089	3.10693	3.53673	3.62834
		48	1.01372	1.08648	1.5478	3.63953	4.0913	3.60317
	Right of Figure 1A		Fold change
		Poly(I:C)	Dtx1			circDtx1
	n=biological replicates	Time(h)	n1	n2	n3	n1	n2	n3
		0	1	0.95839	1.11076	1	1.01708	0.959677
		6	0.717301	0.902487	1.03921	1.99632	2.30982	2.00886
		12	1.2325	1.12619	1.07631	3.22802	3.5243	3.61568
		24	0.59046	0.698575	0.842965	4.41541	4.56155	4.11304
		36	1.06513	0.79692	1.05195	4.3761	4.35473	3.96317
		48	0.835753	0.900294	0.875953	3.98441	4.29329	4.14329

## Sheet: Figure 1B
Figure 1B
			Fold change
		SCRV	Dtx1			circDtx1
	n=biological replicates	Time(h)	n1	n2	n3	n1	n2	n3
		0	1	1.09313	0.95608	1	1.01905	0.964106
		6	0.834925	1.07016	0.757916	1.95115	2.23664	1.8592
		12	1.23133	1.08356	1.11811	3.08915	3.60559	3.03826
		24	0.75759	0.811776	0.570634	4.54355	4.12912	4.00733
		36	1.11161	0.808877	0.997518	3.96927	3.57578	3.84895
		48	0.912657	0.842853	0.85949	3.57412	3.249	3.71389

## Sheet: Figure 1C
Figure 1C
			Dtx1 levels
	n=biological replicates		n1	n2	n3
		Lane 1	1	1.142	0.842071
		Lane 2	1.40353	1.6745	1.45197
		Lane 3	3.68094	3.79529	3.95377
		Lane 4	5.02176	5.3958	4.74345
		Lane 5	0.60124	0.660577	0.488183

## Sheet: Figure 1F
Figure 1F
	Above of Figure 1F		Fold change
			circDtx1			linDtx1			GAPDH
	n=biological replicates		n1	n2	n3	n1	n2	n3	n1	n2	n3
		RNase R-	1	0.95694	1.03697	1	0.987005	0.921973	1	0.976126	1.04821
		RNase R+	1.16891	1.16911	1.10798	0.114547	0.0200652	0.0973878	0.257676	0.314804	0.233521
	Below of Figure 1F		Fold change
			circDtx1			linDtx1			GAPDH
	n=biological replicates		n1	n2	n3	n1	n2	n3	n1	n2	n3
		RNase R-	1	0.954006	1.06496	1	0.989185	0.919282	1	0.978883	1.04609
		RNase R+	0.942434	1.06596	1.08161	0.0634178	0.129868	0.0637143	0.192641	0.148782	0.195577

## Sheet: Figure 1G
Figure 1G
	Left of Figure 1G		Relative RNA levels
			circDtx1	GAPDH
	n=biological replicates		n1	n1
		nuclear	0.29	0.15
		cytoplasm	0.71	0.85
	Right of Figure 1G		Relative RNA levels
			circDtx1	GAPDH
	n=biological replicates		n1	n1
		nuclear	0.08	0.18
		cytoplasm	0.95	0.85

## Sheet: Figure 2C
Figure 2C
	Left of Figure 2C		circDtx1 levels			Dtx1 levels
	n=biological replicates		n1	n2	n3	n1	n2	n3
		Lane 1	1	1.023	0.972921	1	0.974999	1.08409
		Lane 2	0.40455	0.403842	0.424608	1.0648	1.13105	1.06814
		Lane 3	0.862105	0.819634	0.722261	1.06631	1.07009	1.1946
	Right of Figure 2C		circDtx1 levels			Dtx1 levels
	n=biological replicates		n1	n2	n3	n1	n2	n3
		Lane 1	1	0.973894	1.02512	1	0.971843	1.18527
		Lane 2	5.63738	6.00619	5.45744	1.14812	0.947451	1.03843

## Sheet: Figure 2D
Figure 2D
			IFN1 levels						TNF-a levels						MX1 levels						ISG15 levels
			pLC5-ciR			oe-circ			pLC5-ciR			oe-circ			pLC5-ciR			oe-circ			pLC5-ciR			oe-circ
	n=biological replicates	Time(h)	n1	n2	n3	n1	n2	n3	n1	n2	n3	n1	n2	n3	n1	n2	n3	n1	n2	n3	n1	n2	n3	n1	n2	n3
		0	1	1.01504	1.03921	2.68813	2.37152	3.20435	1	0.965082	1.11881	1.73216	2.32576	1.96108	1	0.966799	1.05187	5.13618	3.50451	4.23231	1	1.01601	1.01099	2.49931	2.9596	2.14109
		6	38.098	32.3763	34.6007	46.9806	58.2666	49.4328	44.6807	48.4136	41.9157	63.9354	69.5593	70.6933	2488.07	2673.51	2700.48	3656.74	3647.92	3351.13	2467.85	2609.55	2309.88	2935.43	3200.53	3356.38
		12	66.7033	66.8006	60.684	88.5418	77.7622	80.153	28.6439	30.67	32.9161	44.022	48.7087	42.7433	3306.42	3037.06	3480.82	4642.64	4445.31	4671.95	3235.14	3107.24	2872.64	3707.92	3447.87	3718.11
		24	55.7566	57.1234	52.0791	74.5498	73.3878	66.9954	22.9291	25.0586	23.5483	32.3375	34.4688	30.9837	2554.98	2510.2	2796.57	3108.62	3081.77	3398.39	2383.32	2048.23	2368.32	3025.19	2953.48	2786.08

## Sheet: Figure 2E
Figure 2E
			IFN1 levels						TNF-a levels						MX1 levels						ISG15 levels
			NC			si-circ			NC			si-circ			NC			si-circ			NC			si-circ
	n=biological replicates	Time(h)	n1	n2	n3	n1	n2	n3	n1	n2	n3	n1	n2	n3	n1	n2	n3	n1	n2	n3	n1	n2	n3	n1	n2	n3
		0	1	0.937147	1.06707	0.4978	0.635109	0.466091	1	1.00723	1.06215	0.387582	0.438818	0.403601	1	1.00886	1.01301	0.575192	0.516361	0.563447	1	1.15811	0.870997	0.45676	0.572683	0.670556
		6	31.6956	36.6939	36.6905	26.7063	25.264	21.7747	43.1387	40.2331	46.6323	22.1299	19.1718	20.4333	2756.03	2949.91	2784.53	1881.16	2149.23	2152.6	2603.83	2466.66	2309.79	1722.06	1760.81	1509.48
		12	60.5286	67.2277	66.1086	46.3653	40.784	46.6378	32.7209	32.0028	29.0193	18.5566	18.1045	15.9509	3179.16	3430.83	3286.54	2536.15	2204.07	2450.85	3204.63	2860.36	3147.63	2485.88	2468.37	2119.65
		24	57.6523	52.3436	54.9461	31.7338	35.2359	35.4223	23.709	22.9198	20.3831	14.4819	15.0999	17.4412	2446.92	2406.77	2641.54	1600.9	1871.6	1700.44	2283.82	2446.36	2073.12	1418.99	1327.1	1118.66

## Sheet: Figure 2F
Figure 2F
			EDU 555 Fluorescence
			Mock			SCRV
	n=biological replicates		n1	n2	n3	n1	n2	n3
		Lane 1	1.2233	1.1174	1.1541	0.8216	0.7827	0.7143
		Lane 2	1.4515	1.5672	1.5028	0.9421	0.9618	1.0245

## Sheet: Figure 2G
Figure 2G
			EDU 555 Fluorescence
			Mock			SCRV
	n=biological replicates		n1	n2	n3	n1	n2	n3
		Lane 1	1.1456	1.2361	1.1754	0.8324	0.7491	0.7316
		Lane 2	0.7549	0.6981	0.6284	0.5301	0.4572	0.4811

[truncated: 41 more sheets: Figure 2H, Figure 2I, Figure 2J, Figure 3A, Figure 3D, Figure 3E, Figure 3F, Figure 4A, Figure 4C, Figure 4D, Figure 4E, Figure 4G, Figure 4H, Figure 4I, Figure 4J, Figure 5A, Figure 5B, Figure 5C, Figure 5D, Figure 5E …]
